# Supplementary material for: Humanized β2 Integrin-Expressing Hoxb8 Cells Serve as Model to Study Integrin Activation
Source: Cells. 2022 May 3;11(9):1532. doi: 10.3390/cells11091532 (PMC9102476; doi:10.3390/cells11091532)
Supplement: Supplementary file 1 [file cells-11-01532-s001.zip]

Archive with 1 entries (1 files):
- cells-1634332-supplementary.pdf
